# Supplementary material for: Correlation between circulating tumour DNA and metabolic tumour burden in metastatic melanoma patients
Source: BMC Cancer. 2018 Jul 9;18:726. doi: 10.1186/s12885-018-4637-6 (PMC6038195; doi:10.1186/s12885-018-4637-6)
Supplement: Supplementary file 1 — Detailed list of timing from FDG PET/CT scan to collection of bloods and systemic treatments that patients received after FDG PET/CT and bloods. (XLSX 10 kb) [file 12885_2018_4637_MOESM1_ESM.xlsx]

## Sheet: supplementary s1
Additional file 1: detailed list of timing from FDG PET/CT scan to collection of bloods and systemic treatments that patients received after FDG PET/CT and bloods.
Patient #	Weeks from FDG-PET/CT to blood collection	Therapy
13	2	Targeted
2	4.71	Targeted
7	6.14	Targeted
14	0.01	Immunotherapy
17	2	Targeted and Immunotherapy
26	7.71	Targeted and Immunotherapy
		Targeted and Immunotherapy
18	1.86	Targeted and Immunotherapy
		Targeted and Immunotherapy
5	0.29	Targeted and Immunotherapy
		Targeted and Immunotherapy
8	4.14	Targeted and Immunotherapy
11	0.29	Targeted
		Targeted
20	8	Targeted
22	1	Targeted and Immunotherapy
25	0.86	Targeted
		Targeted
27	0.86	Targeted
		Targeted
23	1	Targeted
		Targeted
12	4.14	Targeted
21	3.71	Targeted
24	2.71	Targeted and Immunotherapy
29	2.71	Targeted and Immunotherapy
1	0.29	Targeted and Immunotherapy
3	1.29	Targeted and Immunotherapy
6	1.57	Targeted
		Targeted
19	1.14	Targeted
		Targeted
15	3.71	Targeted
31	5.14	Targeted
10	3.86	Targeted
28	1.86	Immunotherapy
4	1.14	Targeted
		Targeted
9	3	Targeted
		Targeted
16	6.71	Targeted
		Targeted
30	1.29	Targeted
32	1	Chemotherapy and Immunotherapy
